# Supplementary material for: Compliance and Adherence to Pelvic Floor Exercise Therapy in People with Pelvic Floor Disorders: A Systematic Review and Meta-Analysis
Source: Life (Basel). 2025 Apr 6;15(4):613. doi: 10.3390/life15040613 (PMC12028920; doi:10.3390/life15040613)
Supplement: Supplementary file 1 [file life-15-00613-s001.zip]

Archive with 1 entries (1 files):
- life-3560562-supplementary.pdf
